# Supplementary material for: Impact of Breast Cancer and Germline BRCA Pathogenic Variants on Fertility Preservation in Young Women
Source: Life (Basel). 2023 Apr 1;13(4):930. doi: 10.3390/life13040930 (PMC10146760; doi:10.3390/life13040930)
Supplement: Supplementary file 1 [file life-13-00930-s001.zip]

Archive with 1 entries (1 files):
- life-2257375-supplementary.pdf
